# Supplementary material for: Fishery Improvement Projects as a governance tool for fisheries sustainability: A global comparative analysis
Source: PLoS One. 2019 Oct 1;14(10):e0223054. doi: 10.1371/journal.pone.0223054 (PMC6773218; doi:10.1371/journal.pone.0223054)
Supplement: S1 Dataset — (XLSX) [file pone.0223054.s003.xlsx]

## Sheet: Blad1
Fishery Improvement Projects as a governance tool for fisheries sustainability: A global comparative analysis.
Authors: Beatrice Crona1,2*, Sofia Käll1,2*, Tracy Van Holt1,3
1 Global Economic Dynamics and the Biosphere, The Royal Swedish Academy of Sciences, Sweden.
2 Stockholm Resilience Centre, Stockholm University, Stockholm, Sweden.
3 NYU Stern Center for Sustainable Business, New York University, New York, USA.
*Correspondence to:
Sofia Käll; sofia.kall@kva.se
Beatrice Crona; beatrice.crona@kva.se

## Sheet: Metadata 
Note that fields with ** were included in the database provided by Sustainable Fisheries Partnership (SFP) in 2015 to the authors. All other fields were added by the authors. The variable FIP status was updated February 2016 by the authors.
Variable name	Description
FIP name**	Name of FIP, per SFP systems
FIP country	Countries associated with the FIP
FIP region	Region associated with the FIP (Africa, Asia, Caribbean, Central America, Europa, Indian Ocean, North America, Oceania, Pacific, South America)
FIP publicly announced (year)**	Year FIP publicly announced
Organization running FIP**	Organization(s) running that FIP
Species (common names)**	Common names of species covered by that FIP
SFP Seafood sector **	The SFP seafood sector is per FishSource database (https://www.fishsource.org/) . Note that the sectors Shrimp, Crab and Lobster were made into one category by the authors.
Source	Websites where the FIP report and information were found and downloaded
Date	Date when the FIP reports or information was accessed
FIP Status **	Current status of FIP. If FIP is active (ongoing); not active (ceased during FIP scoping or terminated); or MSC certified
FIP report category	Reports were classified as 1) assessable [i.e. those that provided sufficient information to allow us to evaluate FIP actions and outputs using our framework] and 2) not assessable [i.e. weak reports or non-reports, those that did not provide sufficient information for analysis] 3) not assessable due to inactivity. Only FIPs in Category 1 'assessable' were analyzed using the codebook( see S1 and …
FIP species group	Coded FIPs are categorized based on FIP target species. 1 = Crab and Lobster; 2 = Shrimp; 3 = Tuna; 4 = Others
Actor category running FIP	Actor category responsible for organizations running the FIP (Industry, NGO, Fishers, Research organizations, Consultancy)
Codes for actions and actors	Data from coded FIP reports of action and actor-action combinations. 1 means that the actions or actor-action combination occur in the FIP. 0 means that the action or actor-action combination does not occur. NA means that the FIP is not coded. For actor-action combinations codes, the first letters represent the action ( e.g. bdpol) and the capital letter in the end represent the actor (e.g. A). F…
bdpol	Basic dialogue - policy
bdpra	Basic dialogue - practice
ddata	Dialogue - data
engpol	Engaged dialogue - policy
engpra	Engaged dialogue - practice
ralsup	Rally support
datacol	Data collection and/or data analysis
edcon	Education
incnt	Incentives
X	No data
A	Retailer and 1st tier supplier
B	The rest of the supply chain
C	Fishers
D	Government
E	Research organization
F	NGO
G	Others
Codes for outputs	Data from coded FIP reports of outputs. 1 means that the output occurs in the FIP. 0 means that the output does not occur. NA means that the FIP is not coded. For more information about the outputs codes see the codebook in S2 Appendix.
polout	Evidence of changed polices
praout	Evidence of changed practice
polout_cpplan	Fishery management plan
polout_cpquot	Quotas systems
polout_cpcomply	Compliances measures
polout_cplimit	Limited entry to fishery
polout_others	Other changes in fisheries related policies
praout_cprtrace	Traceability schemes (including control documents, procurement specs, or similar programs)
praout_ obsv	Observers (both passive and active programs)
praout_ othr	Other examples like gear change

## Sheet: FIP coding
		Notes: No number 38 ( Panama mahimahi as it is the same FIP as Panama Tuna - see 36 "Panama mahi mahi and yellowfin tuna") Makes it 107 FIPs.
		report category : 0: no report ( not coded) ;1: weak report ( coded ) ; 2: ok report ( coded); 3: good report (coded); x: suspended ( not coded); xx: suspended with report ( not coded)
FIP uuid	FS profile uuid	FIP name	Country	Region	FIP publicly announced (year)	Organization running FIP	Species (common names)	SFP Seafood sector	Source	Date	FIP status	Report category	FIP species group	Actor type running FIP	bdpol	bdpolX	bdpolA	bdpolB	bdpolC	bdpolD	bdpolE	bdpolF	bdpolG	bdpra	bdpraX	bdpraA	bdpraB	bdpraC	bdpraD	bdpraE	bdpraF	bdpraG	ddata	ddataX	ddataA	ddataB	ddataC	ddataD	ddataE	ddataF	ddataG	engpol	engpolX	engpolA	engpolB	engpolC	engpolD	engpolE	engpolF
		Argentine hake	Argentina	South America	2009	Cedepesca	Argentine hake	Whitefish	http://cedepesca.net/	2016.03.21	Not active	3	NA	NA	NA	NA	NA	NA	NA	NA	NA	NA	NA	NA	NA	NA	NA	NA	NA	NA	NA	NA	NA	NA	NA	NA	NA	NA	NA	NA	NA	NA	NA	NA	NA	NA	NA	NA	NA
2e889c4e-5274-11e1-9057-40406781a598	9ec4d85e-09e9-11df-82a7-40406781a598	Argentine Hoki	Argentina	South America	2007	Cedepesca	Hoki - Argentine	Whitefish	https://www.sustainablefish.org/fisheries-improvement/whitefish/argentine-hoki	2016.01.03	MSC	1	4	NGO	0	0	0	0	0	0	0	0	0	0	0	0	0	0	0	0	0	0	0	0	0	0	0	0	0	0	0	0	0	0	0	0	0	0	0
		Argentine-Uruguayan Hake	Argentina	South America	2011	Cedepesca	Argentine hake	Whitefish	http://cedepesca.net/;	2015.11.19	Not active	3	NA	NA	NA	NA	NA	NA	NA	NA	NA	NA	NA	NA	NA	NA	NA	NA	NA	NA	NA	NA	NA	NA	NA	NA	NA	NA	NA	NA	NA	NA	NA	NA	NA	NA	NA	NA	NA
ab9580ec-eca2-11e3-81d0-40406781a598	642fde06-2687-11dd-a4e9-daf105bfb8c2	Baltic Cod	Multiple countries (Baltic Sea)	Europe	2007	Espersen	Atlantic cod	Whitefish	https://www.sustainablefish.org/fisheries-improvement/whitefish/baltic-sea-cod/eastern-baltic-cod	2015.10.08	MSC	2	NA	NA	NA	NA	NA	NA	NA	NA	NA	NA	NA	NA	NA	NA	NA	NA	NA	NA	NA	NA	NA	NA	NA	NA	NA	NA	NA	NA	NA	NA	NA	NA	NA	NA	NA	NA	NA
30276792-5274-11e1-9057-40406781a598	6422b55a-2687-11dd-a4e9-daf105bfb8c2, 642a8f32-2687-11dd-a4e9-daf105bfb8c2	Barents cod/haddock	Multiple countries (Barents sea)	Europe	2008	Sustainable Fisheries Partnership (SFP)	Atlantic Cod, haddock	Whitefish	https://www.sustainablefish.org/fisheries-improvement/whitefish/barents-sea-cod-and-haddock	2016.01.05	MSC	2	NA	NA	NA	NA	NA	NA	NA	NA	NA	NA	NA	NA	NA	NA	NA	NA	NA	NA	NA	NA	NA	NA	NA	NA	NA	NA	NA	NA	NA	NA	NA	NA	NA	NA	NA	NA	NA
16d948c8-fed0-11e2-b9a7-40406781a598	db734d58-433b-11e0-b143-40406781a598	Brazil Lobster	Brazil	South America	2012	Cedepesca	Caribbean Spiny Lobster	Crab, Shrimp, Lobster	https://drive.google.com/file/d/0B4vsguvq0XUgcTlUNEJqYU13M3c/view?pref=2&pli=1	2015.10.08	Ongoing	1	1	NGO	1	0	0	1	0	1	1	1	1	1	0	0	0	0	0	0	1	1	1	0	0	0	0	1	1	1	0	1	0	0	1	0	0	0	1
		Chilean Anchovy and Sardine	Chile	South America	2008	Cedepesca	Chilean Anchovy and Sardine	Small Pelagics	http://cedepesca.net/; http://www.fishsource.com/fishery/identification?fishery=Anchoveta+-+Chilean+regions+V-X	2016.03.21	Not active	3	NA	NA	NA	NA	NA	NA	NA	NA	NA	NA	NA	NA	NA	NA	NA	NA	NA	NA	NA	NA	NA	NA	NA	NA	NA	NA	NA	NA	NA	NA	NA	NA	NA	NA	NA	NA	NA
2ea89d50-5274-11e1-9057-40406781a598	c3c4937c-c16f-11df-b146-40406781a598	Chilean Common Hake	Chile	South America	2007	Cedepesca	South Pacific hake	Whitefish	http://www.cedepesca.org.ar/ ; http://www.cedepesca.net/wp-content/uploads/2015/10/2015%2010_Chilean%20common%20hake%20FIP_progress%20table.pdf	2016.01.11	Ongoing	1	4	NGO	1	0	0	0	1	1	0	1	0	1	1	0	1	1	1	0	1	0	1	0	0	0	1	1	1	1	0	1	0	0	0	0	1	0	1
		Chilean Hoki	Chile	South America	2007	Cedepesca, Sustainable Fisheries Partnership (SFP)	Hoki, Patagonian grenadier	Whitefish	http://cedepesca.net/	2016.01.05	Not active	3	NA	NA	NA	NA	NA	NA	NA	NA	NA	NA	NA	NA	NA	NA	NA	NA	NA	NA	NA	NA	NA	NA	NA	NA	NA	NA	NA	NA	NA	NA	NA	NA	NA	NA	NA	NA	NA
		Chilean jack mackerel	Chile	South America	2010	Cedepesca	Chilean jack mackerel	Small Pelagics	http://cedepesca.net/	2016.03.21	Not active	3	NA	NA	NA	NA	NA	NA	NA	NA	NA	NA	NA	NA	NA	NA	NA	NA	NA	NA	NA	NA	NA	NA	NA	NA	NA	NA	NA	NA	NA	NA	NA	NA	NA	NA	NA	NA	NA
		Chilean Southern Hake	Chile	South America	2010	Federacion Hualaihue (Artisanal Fishers Federation) Artisanal Fishermen Association of Calbuco (Asociacion Gremial de Pescadores Artesanales y Gremios Afines)	Southern hake	Whitefish	http://cedepesca.net/	2016.03.21	Not active	3	NA	NA	NA	NA	NA	NA	NA	NA	NA	NA	NA	NA	NA	NA	NA	NA	NA	NA	NA	NA	NA	NA	NA	NA	NA	NA	NA	NA	NA	NA	NA	NA	NA	NA	NA	NA	NA
917021d4-ab9f-11e3-ad09-40406781a598	5a13b024-b398-11e3-9d34-40406781a598,	Cook Island yellowfin tuna	Cook Islands	Pacific	2012	Fishing & Living	Yellowfin tuna, albacore	Tuna	http://fishing-living.org/cook-islands-fisheries-improvement-program-fip/#sthash.odgujbza.dpbs	2015.11.02	Ongoing	1	3	Rest of the supply chain	1	0	0	1	1	1	0	0	0	0	0	0	0	0	0	0	0	0	1	0	0	1	0	0	0	0	0	1	0	0	1	1	0	0	0
		Eastern Atlantic ISSF tuna fip (longline, purse seine, pole and line)	Multiple countries (East Atlantic Ocean)	Africa	2011	the International Seafood Sustainability Foundation (ISSF)	Yellowfin tuna	Tuna	http://www.fisherieswiki.org/fishery/improvements?fishery=Yellowfin+tuna+-+Atlantic+%28Country%3A+all%3B+Gear%3A+PS%2C+LL%2C+LHP%3B+ISSF%29%5BFIP%3A+Eastern+Atlantic+ISSF+tuna+fip+%28longline%2C+purse+seine%2C+pole+and+line%29%2C+ISSF%5D+%5BFIP%3A+Eastern+Atlantic+ISSF+tuna+fip+%28longline%2C+purse+seine%2C+pole+and+line%29%2C+ISSF%5D	2016.03.21	Not active	3	NA	NA	NA	NA	NA	NA	NA	NA	NA	NA	NA	NA	NA	NA	NA	NA	NA	NA	NA	NA	NA	NA	NA	NA	NA	NA	NA	NA	NA	NA	NA	NA	NA	NA	NA	NA	NA
		Eastern Pacific ISSF tuna fip (longline, purse seine, pole and line)	Multiple countries (Eastern Pacific Ocean)	Pacific	2011	the International Seafood Sustainability Foundation (ISSF)	Yellowfin tuna	Tuna	http://www.fishsource.com/fishery/improvements?fishery=Skipjack+tuna+-+Eastern+Pacific+%28Gear%3A+LHP_pll%2C+LL%2C+PS%3B%29+%5BFIP%3A+Eastern+Pacific+ISSF+tuna+fip+%28longline%2C+purse+seine%2C+pole+and+line%29%2C+ISSF%5D	2016.03.21	Not active	3	NA	NA	NA	NA	NA	NA	NA	NA	NA	NA	NA	NA	NA	NA	NA	NA	NA	NA	NA	NA	NA	NA	NA	NA	NA	NA	NA	NA	NA	NA	NA	NA	NA	NA	NA	NA	NA
e1b70c8e-c337-11e3-a8f9-40406781a598	023dc3ce-c335-11e3-9ccc-40406781a598, d7ef6aee-eaa0-11e3-b605-40406781a598	FSM bigeye tuna	Federated States of Micronesia	Pacific	2012	Luen Thai	Bigeye Tuna, Yellowfin tuna	Tuna	https://sites.google.com/site/fsmlonglinefip/ ; http://fishing-living.org/progress-to-date-timeline-fsm/#sthash.NcutaDhE.t4vkUw9G.dpbs ??	2016.01.12	Ongoing	1	3	Fishers	1	0	0	1	1	1	0	0	0	0	0	0	0	0	0	0	0	0	0	0	0	0	0	0	0	0	0	0	0	0	0	0	0	0	0
bed67fae-f06c-11e2-ad65-40406781a598	0c724eb8-d49e-11e2-98fb-40406781a598, 0f93f9be-ca1c-11df-83b9-40406781a598, 21ee8a9a-d4a3-11e2-af73-40406781a598, 2def4e3e-ca19-11df-92ce-40406781a598, 34fc46ca-d3ec-11e2-bc4e-40406781a598, 6368da4a-2687-11dd-a4e9-daf105bfb8c2, fdbd4398-43ee-11df-aa66-40406781a598,	GoC Industrial Shrimp	Mexico	Central America	2009	Sustainable Fisheries Partnership (SFP)	Blue Shrimp, whiteleg, yellowleg	Crab, Shrimp, Lobster	https://www.sustainablefish.org/fisheries-improvement/shrimp/gulf-of-california-industrial-shrimp/gulf-of-california-industrial-shrimp-fip ; http://www.sustainablefish.org/fisheries-improvement/shrimp/gulf-of-california-industrial-shrimp/fip-details	2016.01.12	Ongoing	1	2	NGO	1	0	0	0	0	1	0	1	0	0	0	0	0	0	0	0	0	0	0	0	0	0	0	0	0	0	0	0	0	0	0	0	0	0	0
2f19b6c0-5274-11e1-9057-40406781a598	88bafa32-d3f5-11e2-aff6-40406781a598,	GoC Sinaloa artisanal shrimp	Mexico	Central America	2010	Sustainable Fisheries Partnership (SFP)	Blue Shrimp	Crab, Shrimp, Lobster	https://www.sustainablefish.org/fisheries-improvement/shrimp/gulf-of-california-sinaloa-artisanal-shrimp; http://www.delpacificoseafoods.com/suripera-shrimp-fip.php; http://www.delpacificoseafoods.com/suripera-shrimp-fip-results.php	2016.01.12	Ongoing	1	2	NGO	1	0	1	1	0	1	0	0	0	1	0	1	1	0	0	0	1	1	1	0	1	1	0	0	1	0	1	0	0	0	0	0	0	0	0
2f716a1e-5274-11e1-9057-40406781a598	8e0dc822-d49d-11e2-8852-40406781a598,	GoC Sonora artisanal shrimp	Mexico	Central America	2010	Sustainable Fisheries Partnership (SFP)	Blue Shrimp	Crab, Shrimp, Lobster	https://www.sustainablefish.org/fisheries-improvement/shrimp/gulf-of-california-sonora-artisanal-shrimp; https://www.sustainablefish.org/fisheries-improvement/shrimp/gulf-of-california-sonora-artisanal-shrimp/detailed-information	2015.11.02	Ongoing	1	2	NGO	1	0	0	0	1	1	0	1	0	1	0	0	0	0	0	0	1	0	1	0	0	0	1	0	1	1	0	0	0	0	0	0	0	0	0
8ea63d12-6dbc-11e1-8b71-40406781a598	0835fc5a-fbec-11e0-b713-40406781a598, b184d8a2-6dbc-11e1-b89a-40406781a598	Gulf of California Swimming Crab	Mexico	Central America	2008	DIMEX	Cuata Swim Crab, Warrior swim crab	Crab, Shrimp, Lobster	https://www.sustainablefish.org/fisheries-improvement/crabs/gulf-of-california-swimming-crab	2016.01.12	Ongoing	1	1	Rest of the supply chain	1	0	1	1	0	1	0	1	1	1	0	1	1	0	1	0	0	1	0	0	0	0	0	0	0	0	0	1	0	1	1	0	0	1	0
2f573018-5274-11e1-9057-40406781a598	949538ae-14f8-11e0-94cc-40406781a598,	Gulf of Mexico - Florida pink shrimp	USA	North America	2010	Cox's Wholesale Seafood	Northern Pink Shrimp	Crab, Shrimp, Lobster	http://fisheryimprovementprojects.org/fip/florida-pink-shrimp-2/	2015.10.08	Ongoing	1	2	Rest of the supply chain	0	0	0	0	0	0	0	0	0	0	0	0	0	0	0	0	0	0	0	0	0	0	0	0	0	0	0	0	0	0	0	0	0	0	0
0552c130-e8ac-11e3-a5bd-40406781a598	48a0e45e-27c1-11e4-8be8-40406781a598, 71d8ea22-e7e0-11e3-8d6f-40406781a598, 8fba4752-e7e5-11e3-8dea-40406781a598, c8708952-27bf-11e4-a40c-40406781a598, cf32ede4-e69b-11e3-8e70-40406781a598,	Gulf of Mexico - Florida shrimp	USA	North America	2014	Wood's Fisheries	Northern Brown, pink, white Shrimp	Crab, Shrimp, Lobster	http://woodsfisheries.com/sustainability/fisheries-improvement-project/	2016.01.12	Ongoing	1	2	Rest of the supply chain	0	0	0	0	0	0	0	0	0	0	0	0	0	0	0	0	0	0	0	0	0	0	0	0	0	0	0	0	0	0	0	0	0	0	0
30210cee-5274-11e1-9057-40406781a598	1b5a66fa-5860-11dd-9563-daf105bfb8c2, 1f3252e4-c42b-11e0-bf40-40406781a598, 39ef78f2-9664-11e2-bb46-40406781a598, 64008dd6-2687-11dd-a4e9-daf105bfb8c2, 91550d98-c3a0-11e0-ad67-40406781a598, c130177c-96a5-11e2-a569-40406781a598	Gulf of Mexico - Louisiana Shrimp	USA	North America	2010	Audubon G.U.L.F.	Northern Brown shrimp, white Shrimp	Crab, Shrimp, Lobster	http://www.sustainablefish.org/fisheries-improvement/shrimp/gulf-of-mexico-white-shrimp-upper-gulf-of-mexico/gulf-of-mexico-upper-gulf-white-shrimp-fip; http://audubongulf.org/advancing-our-fisheries/maps/louisiana/louisianashrimp/	2016.01.13	Ongoing	1	2	NGO	1	0	0	1	1	1	0	1	0	0	0	0	0	0	0	0	0	0	1	0	0	1	1	1	0	1	0	1	0	0	1	1	1	1	1
2ee24230-5274-11e1-9057-40406781a598	0b0a19ec-c38a-11e0-9ef9-40406781a598, 131e1b92-c42f-11e0-a90c-40406781a598	Gulf of Mexico - Texas Shrimp	USA	North America	2008	Sustainable Fisheries Partnership (SFP)	Northern Brown shrimp, white Shrimp	Crab, Shrimp, Lobster	http://www.sustainablefish.org/fisheries-improvement/shrimp/gulf-of-mexico-texas-shrimp/fip-details; https://www.sustainablefish.org/fisheries-improvement/shrimp/gulf-of-mexico-texas-shrimp/gulf-of-mexico-texas-shrimp-fip	2016.01.13	Ongoing	1	2	NGO	0	0	0	0	0	0	0	0	0	0	0	0	0	0	0	0	0	0	1	0	1	0	0	0	0	0	0	0	0	0	0	0	0	0	0
3003c814-5274-11e1-9057-40406781a598	45861216-4102-11e0-af3c-40406781a598, 63e77012-2687-11dd-a4e9-daf105bfb8c2, 63e937f8-2687-11dd-a4e9-daf105bfb8c2, c8bd4bf6-4100-11e0-9152-40406781a598, e7f3bf76-40fd-11e0-9b88-40406781a598,	Gulf of Mexico Reef Fish	USA	North America	2010	Sustainable Fisheries Partnership (SFP)	Northern Red Snapper , Gag grouper, red grouper	Snapper/Grouper	https://www.sustainablefish.org/fisheries-improvement/snapper-grouper/gulf-of-mexico-reef-fish; https://www.sustainablefish.org/fisheries-improvement/snapper-grouper/gulf-of-mexico-reef-fish/fip-details	2016.01.13	Ongoing	1	4	NGO	1	0	0	1	1	0	0	0	0	1	0	0	0	1	0	0	0	0	1	0	0	0	1	0	0	0	0	0	0	0	0	0	0	0	0
2edf9b3e-5274-11e1-9057-40406781a598	97f035f0-2e53-11dd-87d8-daf105bfb8c2,	Indonesia blue swimming crab	Indonesia	Asia	2008	Indonesia Blue Swimming Crab Processors Association (APRI)	Blue Swimming Crab	Crab, Shrimp, Lobster	http://www.apri.or.id/fip/; http://www.committedtocrab.org/projects/indonesia/	2016.01.13	Ongoing	1	1	Rest of the supply chain	1	0	1	1	0	1	1	1	0	1	0	1	1	1	1	1	1	0	1	0	0	1	0	1	1	1	1	1	0	1	1	0	1	0	0
b4755bf0-6e53-11e4-ad73-bc764e101144	173366d2-6f18-11e4-8c8c-40406781a598, 58a0aaaa-6e53-11e4-a451-40406781a598	Indonesia Snapper and Grouper	Indonesia	Asia	2012	Sea Delight	Multispecies snapper	Snapper/Grouper	http://www.seadelightoceanfund.org/indonesia-snapper-grouper.php; http://www.seadelightoceanfund.org/pdf/indonesia-snapper-grouper-fip-summary2014.pdf; http://www.seadelightoceanfund.org/pdf/indonesia-snapper-grouper-fip-summary.pdf	2016.01.13	Ongoing	1	4	1st tier supplier	1	0	1	0	0	1	0	0	0	0	0	0	0	0	0	0	0	0	1	0	1	0	0	0	0	1	0	0	0	0	0	0	0	0	0
		Indonesia Tuna	Indonesia	Asia	2010	WWF	Bigeye tuna	Tuna	https://sites.google.com/site/fisheryimprovementprojects/home/indonesia-tuna-fip	2016.03.21	Not active	3	NA	NA	NA	NA	NA	NA	NA	NA	NA	NA	NA	NA	NA	NA	NA	NA	NA	NA	NA	NA	NA	NA	NA	NA	NA	NA	NA	NA	NA	NA	NA	NA	NA	NA	NA	NA	NA
f9c7c6b8-fec2-11e2-9e00-40406781a598	e24ccacc-1e7f-11e0-bc9c-40406781a598	Indonesian handline tuna	Indonesia	Asia	2010	MDPI/Anova-Fishing & Living	Yellowfin tuna	Tuna	http://fishing-living.org/fip-indonesia-2/#sthash.0OVqX3IQ.dpbs;	2016.01.13	Ongoing	1	3	Rest of the supply chain	1	0	0	0	0	1	1	1	0	0	0	0	0	0	0	0	0	0	1	0	0	0	0	1	0	1	0	0	0	0	0	0	0	0	0
2f4a2fe4-5274-11e1-9057-40406781a598	369f7948-f2b9-11e2-812e-40406781a598, 4b824e5c-070d-11e0-95cd-40406781a598, 6238f45c-139c-11e5-9e88-40406781a598, 88b96472-961c-11e2-ab0a-40406781a598, 8b60efea-0a39-11e0-910f-40406781a598, 9edd6196-4d9f-11e3-bd37-40406781a598	Indonesian Longline Tuna and Large Pelagics FIP, PT Intimas Surya (2)	Indonesia	Asia	2012	Intimas Surya	Albacore, Bigeye Tuna, skipjack tuna, yellowfin, mahi mahi, swordfish, escolar, opah	Large Pelagics, Others, Tuna	http://fisheriesimprovementindonesia.org/longline-indian-ocean/longline-tuna-pt-intimas-surya/; http://fisheriesimprovementindonesia.org/wp-content/uploads/2014/10/FIP-detail-progress.pdf	2015.10.30	Ongoing	1	3	Rest of the supply chain	1	0	0	1	0	0	0	0	0	1	0	0	1	1	1	0	0	1	1	0	0	1	0	1	0	0	0	1	0	0	1	0	1	0	0
e8153c6c-508c-11e4-ad73-bc764e101144	3b4aaf9a-4fdc-11e4-9b2b-40406781a598, 588eb1de-4fda-11e4-aae9-40406781a598, ba4bc03c-4fcc-11e4-bd19-40406781a598, c2dbf7f0-4fcf-11e4-a062-40406781a598	IPNLF Indonesia pole and line tuna	Indonesia	Asia	2012	International Pole and Line Foundation (IPNLF)	Skipjack tuna, Yellowfin tuna	Tuna	http://ipnlf.org/indo-fip-update-2015/; http://fisheryimprovementprojects.org/fip/indonesian-pole-line-tuna/	2016.01.13	Ongoing	1	3	Rest of the supply chain	1	0	0	0	1	1	1	1	1	1	0	0	1	1	1	0	0	1	1	0	0	0	1	1	1	1	1	0	0	0	0	0	0	0	0
3d7e6226-2591-11e5-9e05-bc764e101144	3fc8b488-258b-11e5-aad2-40406781a598, 43bffe20-2590-11e5-a096-40406781a598, 6f1ec004-258d-11e5-9316-40406781a598,	Longline tuna and large pelagics PT Tuna Permata Rezeki	Indonesia	Asia	2015	PT Tuna Permata Rezeki	Albacore, Bigeye tuna, Yellowfin tuna	Tuna	http://fisheriesimprovementindonesia.org/longline-tuna-and-large-pelagics-pt-tuna-permata-rezeki/; http://fisheriesimprovementindonesia.org/wp-content/uploads/2015/06/2015-Tuna-and-large-pelagics-FIP-Workplan.pdf	2016.01.13	Ongoing	1	3	Rest of the supply chain	1	0	0	1	0	0	0	0	0	1	1	0	0	0	0	0	0	0	0	0	0	0	0	0	0	0	0	0	0	0	0	0	0	0	0
2f72e754-5274-11e1-9057-40406781a598	686f4ede-ca18-11df-9463-40406781a598, 8cab989e-ca1c-11df-8f78-40406781a598	Magdalena Bay Shrimp	Mexico	Central America	2008	Sustainable Fisheries Partnership (SFP)	Blue Shrimp	Crab, Shrimp, Lobster	https://www.sustainablefish.org/fisheries-improvement/shrimp/magdalena-bay-shrimp/magdalena-bay-shrimp-fishery-improvement-project	2015.10.30	Ongoing	1	2	NGO	1	0	1	1	0	1	0	0	1	0	0	0	0	0	0	0	0	0	1	0	1	1	0	1	0	0	1	0	0	0	0	0	0	0	0
303c72a4-5274-11e1-9057-40406781a598	321d568e-4e3c-11e0-bad2-40406781a598, 626310f4-fcbc-11e3-a115-40406781a598	Marshall Islands bigeye/yellowfin tuna	Marshall Islands	Pacific	2011	Norpac	Bigeye Tuna, Yellowfin tuna	Tuna	https://sites.google.com/site/wcpobetfip/	2016.01.13	Ongoing	1	3	Rest of the supply chain	1	0	1	1	1	0	0	1	0	1	0	1	1	1	0	0	1	0	0	0	0	0	0	0	0	0	0	0	0	0	0	0	0	0	0
		North Atlantic Blue Whiting	Multiple countries (North Atlantic Ocean)	Europe	2011	Sustainable Fisheries Partnership (SFP)	Blue whiting, Poutassou	Small Pelagics	http://cedepesca.net/	2016.01.13	Not active	3	NA	NA	NA	NA	NA	NA	NA	NA	NA	NA	NA	NA	NA	NA	NA	NA	NA	NA	NA	NA	NA	NA	NA	NA	NA	NA	NA	NA	NA	NA	NA	NA	NA	NA	NA	NA	NA
		North South Pacific ISSF albacore fip (longline, purse seine, pole and line)	Multiple countries (North South Pacific Ocean)	Pacific	2011	the International Seafood Sustainability Foundation (ISSF)	Albacore	Tuna	http://www.fishsource.com/fishery/improvements?fishery=Albacore+-+Indian+Ocean+%28Gear%3A+LHP_pll%2C+LL%2C+PS%3B%29+%5BFIP%3A+Indian+Ocean+ISSF+tuna+fip+%28longline%2C+purse+seine%2C+pole+and+line%29%2C+ISSF%5D	2016.01.22	Not active	3	NA	NA	NA	NA	NA	NA	NA	NA	NA	NA	NA	NA	NA	NA	NA	NA	NA	NA	NA	NA	NA	NA	NA	NA	NA	NA	NA	NA	NA	NA	NA	NA	NA	NA	NA	NA	NA
1f1b9d0c-f258-11e3-89d2-bc764e101144	10defd1e-0a18-11e0-8d64-40406781a598,	Panama mahi mahi and yellowfin tuna	Panama	Central America	2011	Cedepesca , Panalang	Mahi Mahi	Tuna, Large Pelagics	http://cedepesca.net/promes/tuna-and-large-pelagics/panama-pacific-mahi-mahi-and-yellowfin-tuna/; http://www.cedepesca.net/wp-content/uploads/2015/11/2015%2011_Update_Panama_Mahi_Progress_table.pdf	2016.01.22	Ongoing	1	3	NGO/rest of the supply chain	1	0	0	1	1	0	1	0	0	1	0	0	1	0	0	0	1	0	1	0	0	1	1	1	1	1	1	1	0	0	0	0	1	0	1
30516a2e-5274-11e1-9057-40406781a598	2d665144-12e6-11e1-ab53-40406781a598, 5302e34c-1302-11e1-b51d-40406781a598, 58af9ecc-12dd-11e1-b6b0-40406781a598,	Panama small pelagics	Panama	Central America	2011	Cedepesca	Pacific anchovetta, Pacific bumper, Pacific Thread Herring	Small Pelagics	http://cedepesca.net/promes/small-pelagics/panamanian-small-pelagics/; http://cedepesca.net/wp-content/uploads/2015/09/Panama%20Small%20Pelagics%20FIP%20Progress%20Update_Sep2015.pdf	2016.01.22	Ongoing	1	4	NGO	1	0	0	1	0	1	0	1	0	1	0	0	1	0	1	1	1	0	1	0	0	1	1	1	1	1	0	1	0	0	1	1	1	1	1
c53daf86-b7da-11e2-82a8-40406781a598	0eb72d5e-0a13-11e0-95cb-40406781a598,	Peru mahi-mahi	Peru	South America	2013	WWF	Mahi Mahi	Large Pelagics	https://sites.google.com/site/fisheryimprovementprojects/home/peru-mahi-mahi-fip; https://www.dropbox.com/s/jks53dwj3lv2sws/WWF_Peru%20Mahi%20Mahi_FIP_Tracking%20Sheet_Q4%202015.pdf?dl=0	2016.01.22	Ongoing	1	4	NGO	1	0	0	0	1	1	1	1	0	0	0	0	0	0	0	0	0	0	1	1	0	0	0	0	1	0	0	1	0	0	0	0	1	0	1
2ef23866-5274-11e1-9057-40406781a598	4298031c-2e58-11dd-87d8-daf105bfb8c2,	Philippines blue swimming crab	Philippines	Asia	2009	Philippine Association of Crab Processors, Inc. (PACPI)	Blue Swimming Crab	Crab, Shrimp, Lobster	https://drive.google.com/file/d/0B3FC7pF3MRbadFpwa3I5VlZNS0k/edit; http://www.philcrab.com/images/pdf/Workplan.pdf; http://www.committedtocrab.org/projects/phillippine-blue-swimming-crab-fishery-improvement-project/	2016.01.22	Ongoing	1	1	Rest of the supply chain	0	0	0	0	0	0	0	0	0	1	0	1	1	0	0	0	0	0	1	0	0	1	0	1	1	0	1	1	0	0	1	0	1	0	0
db33793e-3910-11e4-a0cc-bc764e101144	08df24ea-5eea-11e1-9059-40406781a598, 0b51b50c-e85e-11e4-bb38-40406781a598, 31316092-e8d6-11e4-9428-40406781a598, 47261dcc-e8de-11e4-9efe-40406781a598, 8817ea0e-45bd-11e0-abeb-40406781a598, 95ee8ffa-e8d1-11e4-bb78-40406781a598, c4ed8f4e-e8dc-11e4-abf7-40406781a598, e3b619fc-e8da-11e4-8179-40406781a598, ebf5b0fc-e8d8-11e4-8d96-40406781a598, f7795e20-baa2-11e3-a357-40406781a598	Russian Far East Crab	Russia	Europe	2011	RFE Crab Catchers Association (CCA)	Red king crab	Crab, Shrimp, Lobster	http://www.sustainablefish.org/fisheries-improvement/crabs/rfe-crab-fip	2016.01.26	Ongoing	1	1	Rest of the supply chain	1	0	0	1	0	1	1	1	0	1	0	0	1	0	0	0	1	1	0	0	0	0	0	0	0	0	0	1	0	0	1	0	1	0	0
		Russian SOO pollock	Russia	Europe	2008	Pollock Catchers Association (PCA)	Alaska pollock, Walleye pollock, pollock, Минтай.	Whitefish	http://www.fishsource.com/fishery/improvements?fishery=Alaska+pollock+-+Sea+of+Okhotsk+%28Country%3A+RU%3B+Gear%3A+TM%3B+MSC-Client%3A+PCA%3B+MSC-Status%3A+MSC+Certified%3B%29 ; https://www.sustainablefish.org/fisheries-improvement/whitefish/russian-pollock	2016.01.26	MSC	2	NA	NA	NA	NA	NA	NA	NA	NA	NA	NA	NA	NA	NA	NA	NA	NA	NA	NA	NA	NA	NA	NA	NA	NA	NA	NA	NA	NA	NA	NA	NA	NA	NA	NA	NA	NA	NA
		Solomon Islands fip Tri Marine	Solomon Islands	Pacific	2008	Tri Marine	Yellowfin tuna	Tuna	http://www.trimarinegroup.com/resources/papers/SI-FIP-Promotional.pdf; http://www.trimarinegroup.com/activities/sustainability.html#_SUB_5; http://www.trimarinegroup.com/resources/papers/Solomon%20Islands%20Longline%20FIP%20Action%20Plan.pdf	2016.01.26	Ongoing	2	NA	NA	NA	NA	NA	NA	NA	NA	NA	NA	NA	NA	NA	NA	NA	NA	NA	NA	NA	NA	NA	NA	NA	NA	NA	NA	NA	NA	NA	NA	NA	NA	NA	NA	NA	NA	NA
2f7536ee-5274-11e1-9057-40406781a598	7f703138-e13f-11de-b39d-daf105bfb8c2, bc0cb0b6-f82d-11df-a6cb-40406781a598	Sri Lanka tuna	Sri Lanka	Asia	2011	Sustainable Fisheries Partnership (SFP)	Bigeye tuna, Yellowfin Tuna	Tuna	https://www.sustainablefish.org/fisheries-improvement/tuna/sri-lanka-tuna, : http://www.fishsource.com/fishery/improvements?fishery=Alaska+pollock+-+Sea+of+Okhotsk+%28Country%3A+RU%3B+Gear%3A+TM%3B+MSC-Client%3A+PCA%3B+MSC-Status%3A+MSC+Certified%3B%29	2016.01.26	Ongoing	1	3	NGO	1	1	1	1	0	1	0	1	0	0	0	0	0	0	0	0	0	0	1	0	0	1	0	1	1	0	1	1	0	1	1	0	1	0	1
2f759ba2-5274-11e1-9057-40406781a598	22283090-0581-11e0-9c46-40406781a598, 5e4b8cb8-f9f8-11e0-9ccf-40406781a598	Thai tonggol	Thailand	Asia	2011	Sustainable Fisheries Partnership (SFP)	Longtail Tuna	Tuna	https://www.sustainablefish.org/fisheries-improvement/tuna/thai-tonggol; https://www.sustainablefish.org/fisheries-improvement/tuna/thai-tonggol/fip-details	2016.01.26	Ongoing	1	3	NGO	1	0	0	1	1	1	0	1	1	1	0	0	1	1	0	0	0	1	1	0	1	0	1	1	1	1	1	0	0	0	0	0	0	0	0
adbaf016-fe02-11e3-8a9a-bc764e101144	4cf3af26-fd7a-11e3-a408-40406781a598,	Vietnam longline/handline yellowfin tuna	Vietnam	Asia	2014	VinaTuna , WWF	Yellowfin tuna	Tuna	http://wwf.panda.org/what_we_do/where_we_work/coraltriangle/solutions/vietnam_yellowfin_tuna_fip/; http://d2ouvy59p0dg6k.cloudfront.net/downloads/vietnam_tuna_fip_action_plan_oct_2015.pdf ; http://d2ouvy59p0dg6k.cloudfront.net/downloads/fip_vietnam_project_review.pdf	2016.01.26	Ongoing	2	NA	NA	NA	NA	NA	NA	NA	NA	NA	NA	NA	NA	NA	NA	NA	NA	NA	NA	NA	NA	NA	NA	NA	NA	NA	NA	NA	NA	NA	NA	NA	NA	NA	NA	NA	NA	NA
		Western and Central Pacific ISSF tuna fip (longline, purse seine, pole and line)	Multiple countries (Western and Central Pacific Ocean)	Pacific	2011	the International Seafood Sustainability Foundation (ISSF)	Skipjack tuna	Tuna	http://www.fishsource.com/fishery/improvements?fishery=Skipjack+tuna+-+Western+and+Central+Pacific+%28Country%3A+all%3B+Gear%3A+PS%2C+LL%2C+LHP%3B%29%5BFIP%3A+Western+and+Central+Pacific%2C+ISSF%5D	2016.03.21	Not active	3	NA	NA	NA	NA	NA	NA	NA	NA	NA	NA	NA	NA	NA	NA	NA	NA	NA	NA	NA	NA	NA	NA	NA	NA	NA	NA	NA	NA	NA	NA	NA	NA	NA	NA	NA	NA	NA
0f3c595e-a8be-11e4-90f4-bc764e101144	845628de-a84e-11e4-bb03-40406781a598,	Yellowfin handline Banda Sea	Indonesia	Asia	2014	PT Intimas Surya	Yellowfin tuna	Tuna	http://fisheriesimprovementindonesia.org/handline-banda-sea/; http://fisheriesimprovementindonesia.org/wp-content/uploads/2014/11/2015-handline-tuna-Banda_-Workplan_Dec-2014-Dec-2015.pdf	2016.01.26	Ongoing	1	3	Rest of the supply chain	1	0	0	1	0	1	0	0	0	1	0	0	1	0	0	0	0	1	1	1	0	0	0	0	0	0	0	0	0	0	0	0	0	0	0
6473dd2a-18cc-11e4-bb1a-bc764e101144	690dc9a0-18cb-11e4-9932-40406781a598,	Yellowfin tuna Philippines handline	Philippines	Asia	2014	Blue You	Yellowfin tuna	Tuna	http://www.blueyou.com/page/Programmes/Artesmar_Downloads; http://www.blueyou.com/dropbox/YFT_HDL_PHL_-_Monitoring_Progress_Report_30112015_1.pdf	2016.01.26	Ongoing	1	3	Others (consulting)	1	0	0	1	1	1	0	0	1	1	0	0	1	0	0	0	0	0	1	0	0	1	0	1	0	1	1	0	0	0	0	0	0	0	0
		Peruvian anchovy N-C	Peru	South America	2008	Sustainable Fisheries Partnership (SFP)	Anchoveta	Small Pelagics	https://www.sustainablefish.org/fisheries-improvement/archive/peruvian-anchovy/peruvian-anchovy	2016.04.19	Not active	3	NA	NA	NA	NA	NA	NA	NA	NA	NA	NA	NA	NA	NA	NA	NA	NA	NA	NA	NA	NA	NA	NA	NA	NA	NA	NA	NA	NA	NA	NA	NA	NA	NA	NA	NA	NA	NA
2ef2d154-5274-11e1-9057-40406781a598	8087c27e-fcc2-11e1-b533-40406781a598, fc27d1de-a29e-11e3-9ac5-40406781a598	Aru, Arafura and Timor Seas	Indonesia	Asia	2012	PT ILUFA/PT Intan Seafood	Groupers nei (multispecies), Snappers nei	Snapper/Grouper	http://fisheriesimprovementindonesia.org/aru-arafura-and-timor-seas/aru-arafura-and-timor-seas-details/; http://fisheriesimprovementindonesia.org/wp-content/uploads/2015/07/Detailed_FIP_Workplan-Aru-Arafura-and-Timor-Seas_Snapper_grouper-FIP_Q1-2015-2.pdf	2015.10.29	Ongoing	1	4	Rest of the supply chain	1	0	1	1	1	1	0	1	0	0	0	0	0	0	0	0	0	0	1	0	1	1	1	1	0	1	0	0	0	0	0	0	0	0	0
		Atlantic menhaden	USA	North America	2009	Sustainable Fisheries Partnership (SFP)	Atlantic menhaden	Small Pelagics	https://www.sustainablefish.org/fisheries-improvement/small-pelagics/u-s-atlantic-menhaden	2016.04.19	Not active	3	NA	NA	NA	NA	NA	NA	NA	NA	NA	NA	NA	NA	NA	NA	NA	NA	NA	NA	NA	NA	NA	NA	NA	NA	NA	NA	NA	NA	NA	NA	NA	NA	NA	NA	NA	NA	NA
044c6c14-6ee1-11e2-abbb-40406781a598	90635e68-54df-11dd-80ab-daf105bfb8c2	Bahamas Lobster	Bahamas	Caribbean	2009	WWF	Caribbean Spiny Lobster	Crab, Shrimp, Lobster	https://drive.google.com/file/d/0B4vsguvq0XUgZjl5VjFfR0UxY0E/view?pref=2&pli=1	2015.10.20	Ongoing	1	1	NGO	0	0	0	0	0	0	0	0	0	0	0	0	0	0	0	0	0	0	1	0	0	0	0	1	0	1	1	1	0	0	0	0	0	0	1
		Bali Sardinella	Indonesia	Asia	2010	Sustainable Fisheries Partnership (SFP)	Bali sardinella	Small Pelagics	https://www.sustainablefish.org/fisheries-improvement/archive/bali-sardinella	2016.04.19	Not active	3	NA	NA	NA	NA	NA	NA	NA	NA	NA	NA	NA	NA	NA	NA	NA	NA	NA	NA	NA	NA	NA	NA	NA	NA	NA	NA	NA	NA	NA	NA	NA	NA	NA	NA	NA	NA	NA
445f96f2-6b3b-11e4-ad73-bc764e101144	5f4a9f46-6b38-11e4-9b10-40406781a598	Barents Sea King Crab	Norway	Europe	2014	Keyport LLC	Red king crab	Crab, Shrimp, Lobster	https://sites.google.com/site/barentssearedkingcrabfip/home	2015.11.20	Ongoing	2	NA	NA	NA	NA	NA	NA	NA	NA	NA	NA	NA	NA	NA	NA	NA	NA	NA	NA	NA	NA	NA	NA	NA	NA	NA	NA	NA	NA	NA	NA	NA	NA	NA	NA	NA	NA	NA
4f61fffc-83e2-11e5-99c1-bc764e101144	e607738e-83e6-11e5-9caf-40406781a598	Ben Tre Trawl	Vietnam	Asia	2013	Sustainable Fisheries Partnership (SFP)	Hardenberg's anchovy, other species	Small Pelagics	https://www.sustainablefish.org/fisheries-improvement/supply-chain-roundtables/small-pelagics-reduction-fisheries/asia-fishmeal-roundtable/lower-mekong-fip/ben-tre-trawl-fip; http://cmsdevelopment.sustainablefish.org.s3.amazonaws.com/2015/03/16/WORK%20PLAN%20FOR%20BEN%20TRE%20FIP_24-10ba532b.pdf	2015.10.21	Ongoing	1	4	NGO	0	0	0	0	0	0	0	0	0	1	0	1	1	1	1	0	1	1	1	0	1	1	1	1	0	1	0	0	0	0	0	0	0	0	0
def6756a-c80f-11e4-82d5-bc764e101144	47c54182-c80d-11e4-b7d8-40406781a598	Bigeye tuna WCPO Hawaii Seafood Council	USA	North America	2012	Hawaii Seafood Council	Bigeye tuna	Tuna	http://www.hawaii-seafood.org/FIP/project-work-plan/	2016.01.05	Ongoing	2	NA	NA	NA	NA	NA	NA	NA	NA	NA	NA	NA	NA	NA	NA	NA	NA	NA	NA	NA	NA	NA	NA	NA	NA	NA	NA	NA	NA	NA	NA	NA	NA	NA	NA	NA	NA	NA
0f168874-700a-11e4-ad73-bc764e101144	3f823b96-7007-11e4-a996-40406781a598	California Squid	USA	North America	2013	Neptune Foods of Ventura/ Sustainability Incubator	Opalescent inshore squid, California market squid	Others	https://sites.google.com/site/californiasquidfip/home	2015.11.20	Ongoing	1	4	Rest of the supply chain /NGO	0	0	0	0	0	0	0	0	0	0	0	0	0	0	0	0	0	0	1	0	0	1	0	0	0	1	0	0	0	0	0	0	0	0	0
		Baltic sprat	Russia	Europe	2011	Sustainable Fisheries Partnership (SFP)	Baltic sprat	Small Pelagics	https://www.sustainablefish.org/fisheries-improvement/small-pelagics/baltic-spra	2016.01.12	Not active	3	NA	NA	NA	NA	NA	NA	NA	NA	NA	NA	NA	NA	NA	NA	NA	NA	NA	NA	NA	NA	NA	NA	NA	NA	NA	NA	NA	NA	NA	NA	NA	NA	NA	NA	NA	NA	NA
5034ff70-6f5b-11e4-ad73-bc764e101144	b885c95a-9632-11e2-9d03-40406781a598	Chinese common squid	China	Asia	2013	Sustainable Fisheries Partnership (SFP)	Mitre squid	Others	c ; http://fisheryimprovementprojects.org/wp-content/uploads/China_Squid_FIP_workplan_201408.pdf	2015.11.20	Ongoing	1	4	NGO	1	0	0	1	0	1	1	1	1	0	0	0	0	0	0	0	0	0	1	0	0	1	0	0	1	1	0	0	0	0	0	0	0	0	0
ee0d502c-6f6e-11e4-ad73-bc764e101144	9c23e420-3715-11e3-a2af-40406781a598	Chinese green mussel	China	Asia	2013	Sustainable Fisheries Partnership (SFP)	Green mussel, Jadeite mussel, Asian green mussel	Others	http://fisheryimprovementprojects.org/wp-content/uploads/China_Green_Mussel_FIP-Workplan201408.pdf; http://fisheryimprovementprojects.org/fip/china-green-mussel/	2016.01.11	Ongoing	1	4	NGO	0	0	0	0	0	0	0	0	0	0	0	0	0	0	0	0	0	0	0	0	0	0	0	0	0	0	0	0	0	0	0	0	0	0	0
b52dbe34-6f70-11e4-ad73-bc764e101144	4258f49c-9e33-11e2-b4a8-40406781a598, 8e7b6276-c2da-11e2-ad42-40406781a598	Chinese octopus	China	Asia	2013	Sustainable Fisheries Partnership (SFP)	Webfoot octopus	Others	http://fisheryimprovementprojects.org/fip/chinese-octopus/;http://fisheryimprovementprojects.org/wp-content/uploads/China_Octopus_FIP_Workplan_201408.pdf	2015.10.14	Ongoing	1	4	NGO	0	0	0	0	0	0	0	0	0	0	0	0	0	0	0	0	0	0	1	0	0	1	0	0	0	1	0	0	0	0	0	0	0	0	0
0c1f3fe0-6f73-11e4-ad73-bc764e101144	9095e3a0-6fff-11e4-b4c9-40406781a598, a7779a72-6ffb-11e4-beba-40406781a598	Chinese shrimp	China	Asia	2013	Sustainable Fisheries Partnership (SFP)	southern rough shrimp, Whiskered velvet shrimp	Crab, Shrimp, Lobster	http://fisheryimprovementprojects.org/wp-content/uploads/China_Shrimp_FIP_Workplan201408.pdf; http://fisheryimprovementprojects.org/fip/chinese-shrimp/	2016.01.11	Ongoing	1	2	NGO	0	0	0	0	0	0	0	0	0	0	0	0	0	0	0	0	0	0	1	0	0	1	0	0	1	0	0	0	0	0	0	0	0	0	0
6ef776d0-6fdb-11e2-8fc7-40406781a598	0374001c-08b9-11e0-9d10-40406781a598,	Ecuador Mahi Mahi	Ecuador	South America	2009	WWF	Mahi Mahi	Large Pelagics	https://drive.google.com/file/d/0B4vsguvq0XUgZjl5VjFfR0UxY0E/view?pref=2&pli=1	2016.01.12	Ongoing	1	4	NGO	0	0	0	0	0	0	0	0	0	1	1	0	0	1	0	0	0	0	1	0	0	0	0	1	1	1	1	0	0	0	0	0	0	0	0
a1a93490-b672-11e3-90c5-40406781a598	b1fcb7f6-f0f2-11e0-95f6-40406781a598,	Guatemala mahi mahi	Guatemala	Central America	2014	Cedepesca	Mahi Mahi	Large Pelagics	http://www.cedepesca.org.ar/; http://www.cedepesca.org.ar/ ( pdf=	2016.01.12	Ongoing	1	4	NGO	1	0	1	1	0	1	0	1	0	1	0	1	1	0	0	1	1	0	1	0	1	1	1	1	1	1	0	0	0	0	0	0	0	0	0
955e44c0-4738-11e5-9e05-bc764e101144	da1f1722-e1a1-11e3-85ab-40406781a598,	Guyana Atlantic Seabob	Guyana	South America	2012	GAPTOSP	Atlantic seabob	Crab, Shrimp, Lobster	http://fisheryimprovementprojects.org/fip/guyana-atlantic-seabob/	2015.10.08	Ongoing	1	2	Rest of the supply chain	1	0	0	1	1	1	0	0	0	0	0	0	0	0	0	0	0	0	0	0	0	0	0	0	0	0	0	0	0	0	0	0	0	0	0
42ba83dc-6fdb-11e2-aad4-40406781a598	db4b99b8-433e-11e0-98d4-40406781a598,	Honduras Lobster	Honduras	Central America	2011	WWF	Caribbean Spiny Lobster	Crab, Shrimp, Lobster	https://sites.google.com/site/fisheryimprovementprojects/home/honduras-lobster-fip; file:///C:/Users/Sofiak/Downloads/Honduras_lobster_FIPtracking_Q12015.pdf	2016.01.13	Ongoing	1	1	NGO	0	0	0	0	0	0	0	0	0	0	0	0	0	0	0	0	0	0	1	0	0	0	0	1	1	1	1	1	0	0	0	0	1	0	1
a5ab3420-b0d4-11e2-9cfd-40406781a598	d97d3cfc-acfc-11e2-be40-40406781a598,	India Oil Sardine	India	Asia	2010	WWF	Oil Sardine	Small Pelagics	https://sites.google.com/site/fisheryimprovementprojects/home/india-oil-sardine-fip; https://sites.google.com/site/fisheryimprovementprojects/home/india-oil-sardine-fip	2015.10.21	Ongoing	1	4	NGO	1	0	0	0	0	1	0	1	0	0	0	0	0	0	0	0	0	0	1	0	0	0	0	0	1	0	0	1	0	0	0	0	1	0	1
		Indian Ocean ISSF tuna fip (longline, purse seine, pole and line)	Multiple countries (Indian Ocean)	Indian Ocean	2011	the International Seafood Sustainability Foundation (ISSF)	Skipjack tuna	Tuna	http://www.fishsource.com/fishery/improvements?fishery=Yellowfin+tuna+-+Indian+Ocean+%28Country%3A+all%3B+Gear%3A+PS%2C+LL%2C+LHP%3B%29%7BFIP%3A+Indian+Ocean+ISSF+tuna+fip+%28longline%2C+purse+seine%2C+pole+and+line%29%2C+ISSF%7D	2016.03.21	Not active	3	NA	NA	NA	NA	NA	NA	NA	NA	NA	NA	NA	NA	NA	NA	NA	NA	NA	NA	NA	NA	NA	NA	NA	NA	NA	NA	NA	NA	NA	NA	NA	NA	NA	NA	NA	NA	NA
		Japanese pollock	Japan	Asia	2008	Sustainable Fisheries Partnership (SFP)	Alaska pollock, Walleye pollock, pollock, Минтай.	Whitefish	SFP database; https://www.sustainablefish.org/fisheries-improvement/whitefish/japanese-pollock	2016.04.18	Not active	3	NA	NA	NA	NA	NA	NA	NA	NA	NA	NA	NA	NA	NA	NA	NA	NA	NA	NA	NA	NA	NA	NA	NA	NA	NA	NA	NA	NA	NA	NA	NA	NA	NA	NA	NA	NA	NA
7bfc91b8-83eb-11e5-99c1-bc764e101144	a542803e-230a-11e4-8ddb-40406781a598,	Kien Giang Trawl	China	Asia	2013	Sustainable Fisheries Partnership (SFP)	Lizardfishes nei, other species	Others	https://www.sustainablefish.org/fisheries-improvement/supply-chain-roundtables/small-pelagics-reduction-fisheries/asia-fishmeal-roundtable/kien-giang-fip	2016.01.13	Ongoing	1	4	NGO	0	0	0	0	0	0	0	0	0	0	0	0	0	0	0	0	0	0	0	0	0	0	0	0	0	0	0	0	0	0	0	0	0	0	0
ecad8488-0b71-11e4-bb1a-bc764e101144	3bd1a616-0b72-11e4-a07d-40406781a598, f1523e26-0b70-11e4-9f26-40406781a598	Mexican grouper	Mexico	Central America	2014	Sea Delight	Red Grouper, Black grouper	Snapper/Grouper	http://cedepesca.net/promes/groupers/mexico-yucatan-groupers/; http://www.cedepesca.net/wp-content/uploads/2015/10/2015%2010_Mexican%20grouper_FIP%20progress%20table.pdf	2016.01.13	Ongoing	1	4	1st tier supplier	1	0	0	1	1	1	0	1	0	1	0	0	0	1	0	0	1	0	1	0	0	0	0	1	1	1	1	1	0	1	1	1	1	0	1
e27deb32-9be1-11e4-90f4-bc764e101144	0f573b5c-9bdf-11e4-8347-40406781a598, 58ddea88-9be3-11e4-9496-40406781a598	Moroccan sardine	Morocco	Africa	2014	Industry Steering Group (incl. Aldi, Calvo, etc)	European pilchard	Small Pelagics	http://fisheryimprovementprojects.org/fip/moroccan-sardine-2/, http://fisheryimprovementprojects.org/wp-content/uploads/FIP-Public-Workplan-final-1dec2014.pdf	2016.01.13	Ongoing	2	NA	NA	NA	NA	NA	NA	NA	NA	NA	NA	NA	NA	NA	NA	NA	NA	NA	NA	NA	NA	NA	NA	NA	NA	NA	NA	NA	NA	NA	NA	NA	NA	NA	NA	NA	NA	NA
7b6395de-6f6b-11e4-ad73-bc764e101144	398118e6-6f69-11e4-8076-40406781a598, d2714b34-6f69-11e4-be63-40406781a598	Mozambique Deep-Water Shrimp	Mozambique	Africa	2010	WWF	Giant red shrimp, Knife shrimp	Crab, Shrimp, Lobster	http://wwf.panda.org/what_we_do/where_we_work/east_african_coast/mozambican_deep_water_shrimp_fishery_improvement_project/; http://fisheryimprovementprojects.org/fip/mozambique-deep-water-shrimp/	2016.01.13	Ongoing	2	NA	NA	NA	NA	NA	NA	NA	NA	NA	NA	NA	NA	NA	NA	NA	NA	NA	NA	NA	NA	NA	NA	NA	NA	NA	NA	NA	NA	NA	NA	NA	NA	NA	NA	NA	NA	NA
dac83812-0b4f-11e3-a4ea-40406781a598	052845a4-aca0-11e0-b0cb-40406781a598, 3d73f524-31e9-11e1-a5fd-40406781a598, a0f05ae0-944d-11e1-9456-40406781a598, d4047426-d4b2-11e0-8a2c-40406781a598	Narody Severa - Bolsheretsk Salmon	Russia	Europe	2011	Ocean Outcomes	Sockeye salmon	Salmon	http://salmonfippartnership.org/fip/narody-severa-bolsheretsk	2016.01.13	Not active	3	NA	NA	NA	NA	NA	NA	NA	NA	NA	NA	NA	NA	NA	NA	NA	NA	NA	NA	NA	NA	NA	NA	NA	NA	NA	NA	NA	NA	NA	NA	NA	NA	NA	NA	NA	NA	NA
4b024008-a85a-11e3-be05-40406781a598	c20ba4ce-2305-11e0-81a8-40406781a598,	New England Jonah Crab	USA	North America	2014	Gulf of Maine Research Institute	Jonah Crab	Crab, Shrimp, Lobster	http://www.gmri.org/our-work/sustainable-seafood/jonah-crab-fishery-improvement-project; http://www.gmri.org/sites/default/files/resource/jonah_crab_fishery_improvement_project_work_plan_april_2015.pdf	2016.01.13	Ongoing	1	1	Reserach	1	0	1	1	0	1	1	0	0	0	0	0	0	0	0	0	0	0	0	0	0	0	0	0	0	0	0	0	0	0	0	0	0	0	0
7b684e04-06c4-11e4-8a9a-bc764e101144	e59a2966-06b8-11e4-aa3a-40406781a598,	New England Ocean Perch	USA	North America	2014	Pier Fish Co	Acadian redfish	Deep sea	https://sites.google.com/site/newenglandoceanperchfip/home	2016.01.13	Ongoing	2	NA	NA	NA	NA	NA	NA	NA	NA	NA	NA	NA	NA	NA	NA	NA	NA	NA	NA	NA	NA	NA	NA	NA	NA	NA	NA	NA	NA	NA	NA	NA	NA	NA	NA	NA	NA	NA
045e8f58-2b3f-11e5-9e05-bc764e101144	182c16da-e81b-11e3-a0b7-40406781a598,	New Zealand Auckland Island Arrow Squid	New Zealand	Oceania	2015	Deepwater Group Ltd	Wellington flying squid	Others	http://deepwatergroup.org/species/squid/squid-fisheries-improvement-plans/squ6t/; http://deepwatergroup.org/wp-content/uploads/2014/10/DWG-NZ-SQU-6T-Fisheries-Improvement-Plan-August-2015.pdf	2016.01.13	Ongoing	2	NA	NA	NA	NA	NA	NA	NA	NA	NA	NA	NA	NA	NA	NA	NA	NA	NA	NA	NA	NA	NA	NA	NA	NA	NA	NA	NA	NA	NA	NA	NA	NA	NA	NA	NA	NA	NA
3c5c65ca-2724-11e5-9e05-bc764e101144	295f7e70-ea63-11e3-9e2d-40406781a598, 8ed69b66-ea69-11e3-b88b-40406781a598	New Zealand EEZ Arrow Squid	New Zealand	Oceania	2015	Deepwater Group Ltd	Wellington flying squid	Others	http://deepwatergroup.org/species/squid/squid-fisheries-improvement-plans/squ1t/: http://deepwatergroup.org/wp-content/uploads/2014/10/DWG-NZ-SQU-1T-Fisheries-Improvement-Plan-August-2015.pdf	2016.01.13	Ongoing	2	NA	NA	NA	NA	NA	NA	NA	NA	NA	NA	NA	NA	NA	NA	NA	NA	NA	NA	NA	NA	NA	NA	NA	NA	NA	NA	NA	NA	NA	NA	NA	NA	NA	NA	NA	NA	NA
049cbdd8-6db0-11e5-a137-bc764e101144	d9b2ed04-6ada-11e0-a0e7-40406781a598,	Newfoundland cod	Canada	North America	2015	GEAC	Atlantic cod	Whitefish	http://fisheryimprovementprojects.org/fip/northern-cod/; http://fisheryimprovementprojects.org/wp-content/uploads/2J3KL-Cod-Fishery-Improvement-Project-FIP-Action-Plan.pdf	2016.01.13	Ongoing	2	NA	NA	NA	NA	NA	NA	NA	NA	NA	NA	NA	NA	NA	NA	NA	NA	NA	NA	NA	NA	NA	NA	NA	NA	NA	NA	NA	NA	NA	NA	NA	NA	NA	NA	NA	NA	NA
5dcb917a-6fdb-11e2-aad4-40406781a598	f86e0db4-63c3-11e0-96a9-40406781a598,	Nicaragua Lobster	Nicaragua	Central America	2011	WWF	Caribbean Spiny Lobster	Crab, Shrimp, Lobster	https://sites.google.com/site/fisheryimprovementprojects/home/nicaragua-lobster-fip; https://drive.google.com/file/d/0B4vsguvq0XUgN19BN0ltN1ZIWDA/view?pref=2&pli=1	2016.01.14	Ongoing	1	1	NGO	0	0	0	0	0	0	0	0	0	0	0	0	0	0	0	0	0	0	0	0	0	0	0	0	0	0	0	0	0	0	0	0	0	0	0
2016.01-14	fe7491ba-547d-11e0-994e-40406781a598,	North Brazilian red snapper	Brazil	South America	2014	Netuno	Southern red snapper	Snapper/Grouper	http://fisheryimprovementprojects.org/fip/north-brazilian-caribbean-red-snapper-fip/	2016.01.14	Ongoing	2	NA	NA	NA	NA	NA	NA	NA	NA	NA	NA	NA	NA	NA	NA	NA	NA	NA	NA	NA	NA	NA	NA	NA	NA	NA	NA	NA	NA	NA	NA	NA	NA	NA	NA	NA	NA	NA
		North Sea Cod	Norway	Europe	2010	Sustainable Fisheries Partnership (SFP)	Atlantic cod	Whitefish	https://www.sustainablefish.org/fisheries-improvement/whitefish/north-sea-cod	2016.01.14	Not active	3	NA	NA	NA	NA	NA	NA	NA	NA	NA	NA	NA	NA	NA	NA	NA	NA	NA	NA	NA	NA	NA	NA	NA	NA	NA	NA	NA	NA	NA	NA	NA	NA	NA	NA	NA	NA	NA
		North Sea Sandeel	Norway	Europe	2011	Sustainable Fisheries Partnership (SFP)	Lesser Sand-eel	Others	https://www.sustainablefish.org/fisheries-improvement/small-pelagics/north-sea-sandeel	2016.01.14	Not active	3	NA	NA	NA	NA	NA	NA	NA	NA	NA	NA	NA	NA	NA	NA	NA	NA	NA	NA	NA	NA	NA	NA	NA	NA	NA	NA	NA	NA	NA	NA	NA	NA	NA	NA	NA	NA	NA
		North Sea Sprat	Norway	Europe	2009	Sustainable Fisheries Partnership (SFP)	European sprat	Small Pelagics	https://www.sustainablefish.org/fisheries-improvement/small-pelagics/north-sea-sprat	2016.01.14	Not active	3	NA	NA	NA	NA	NA	NA	NA	NA	NA	NA	NA	NA	NA	NA	NA	NA	NA	NA	NA	NA	NA	NA	NA	NA	NA	NA	NA	NA	NA	NA	NA	NA	NA	NA	NA	NA	NA
20dd38be-cd75-11e4-bdba-bc764e101144	3915d42c-cd70-11e4-aacc-40406781a598,	NW Atlantic American plaice	Canada	North America	2013	Groundfish Enterprise Allocation Council	American Plaice	Others	http://fisheryimprovementprojects.org/fip/north-west-atlantic-american-plaice/	2016.01.14	Ongoing	2	NA	NA	NA	NA	NA	NA	NA	NA	NA	NA	NA	NA	NA	NA	NA	NA	NA	NA	NA	NA	NA	NA	NA	NA	NA	NA	NA	NA	NA	NA	NA	NA	NA	NA	NA	NA	NA
0e047474-2a3a-11e5-9e05-bc764e101144	a99ecbce-2a34-11e5-ac4f-40406781a598,	NZ Black oreo BOE3A	New Zealand	Oceania	2015	Deepwater Group Ltd	Black oreo	Others	http://deepwatergroup.org/species/oreo/oreo-fisheries-improvement-projects/boe3a/; http://deepwatergroup.org/species/oreo/oreo-fisheries-improvement-projects/boe3a/	2016.01.14	Ongoing	2	NA	NA	NA	NA	NA	NA	NA	NA	NA	NA	NA	NA	NA	NA	NA	NA	NA	NA	NA	NA	NA	NA	NA	NA	NA	NA	NA	NA	NA	NA	NA	NA	NA	NA	NA	NA	NA
6dc42006-2b95-11e5-9e05-bc764e101144	9a80f87c-79af-11e0-b246-40406781a598,	NZ Smooth oreo SSO3A	New Zealand	Oceania	2015	Deepwater Group Ltd	Smooth oreo dory	Deep sea	http://deepwatergroup.org/species/oreo/oreo-fisheries-improvement-projects/sso3a/; http://deepwatergroup.org/wp-content/uploads/2014/10/DWG-NZ-SSO3A-Fisheries-Improvement-Plan-August-2015.pdf	2016.01.14	Ongoing	2	NA	NA	NA	NA	NA	NA	NA	NA	NA	NA	NA	NA	NA	NA	NA	NA	NA	NA	NA	NA	NA	NA	NA	NA	NA	NA	NA	NA	NA	NA	NA	NA	NA	NA	NA	NA	NA
720f3658-2b92-11e5-9e05-bc764e101144	0f79abaa-ea6f-11e3-ad5b-40406781a598,	NZ Smooth oreo SSO4rwewew	New Zealand	Oceania	2015	Deepwater Group Ltd	Smooth oreo dory	Deep sea	http://deepwatergroup.org/species/oreo/oreo-fisheries-improvement-projects/sso4/; http://deepwatergroup.org/wp-content/uploads/2014/10/DWG-NZ-SSO4-Fisheries-Improvement-Plan-August-2015.pdf	2016.01.14	Ongoing	2	NA	NA	NA	NA	NA	NA	NA	NA	NA	NA	NA	NA	NA	NA	NA	NA	NA	NA	NA	NA	NA	NA	NA	NA	NA	NA	NA	NA	NA	NA	NA	NA	NA	NA	NA	NA	NA
514ec94a-959f-11e3-9f99-40406781a598	6707496c-eed2-11e1-951f-40406781a598,	Orange Roughy ESCR	New Zealand	Oceania	2014	Deepwater Group Ltd	Orange roughy	Deep sea	http://deepwatergroup.org/species/orange-roughy/fisheries-improvment-projects/orange-roughy-3b-east-south-chatham-rise-orh3b-escr/	2016.01.14	Ongoing	2	NA	NA	NA	NA	NA	NA	NA	NA	NA	NA	NA	NA	NA	NA	NA	NA	NA	NA	NA	NA	NA	NA	NA	NA	NA	NA	NA	NA	NA	NA	NA	NA	NA	NA	NA	NA	NA
e0a72020-9594-11e3-8b12-40406781a598	6f05fa16-eeda-11e1-bb4c-40406781a598,	Orange Roughy MEC	New Zealand	Oceania	2014	Deepwater Group Ltd	Orange roughy	Deep sea	http://deepwatergroup.org/species/orange-roughy/fisheries-improvment-projects/orange-roughy-mid-east-coast-orh-mec-2/; http://deepwatergroup.org/wp-content/uploads/2013/12/Final-DWG-NZ-ORH-MEC_Fisheries-Improvement-Plan_Version-2_March-20151.pdf; http://deepwatergroup.org//wp-content/uploads/2013/12/ORH-MEC-Fisheries-Improvement-Plan.pdf	2016.01.14	Ongoing	2	NA	NA	NA	NA	NA	NA	NA	NA	NA	NA	NA	NA	NA	NA	NA	NA	NA	NA	NA	NA	NA	NA	NA	NA	NA	NA	NA	NA	NA	NA	NA	NA	NA	NA	NA	NA	NA
21a3cda8-959f-11e3-a937-40406781a598	afc7afe4-eed6-11e1-9ee5-40406781a598,	Orange Roughy NWCR	New Zealand	Oceania	2014	Deepwater Group Ltd	Orange roughy	Deep sea	http://deepwatergroup.org/species/orange-roughy/fisheries-improvment-projects/fisheries-management-project-orh3b-nwcr/; http://deepwatergroup.org/wp-content/uploads/2013/12/Final-DWG-ORH-NWCR-Fisheries-Improvement-Plan-Version-1-March-2014.pdf	2016.01.14	Ongoing	2	NA	NA	NA	NA	NA	NA	NA	NA	NA	NA	NA	NA	NA	NA	NA	NA	NA	NA	NA	NA	NA	NA	NA	NA	NA	NA	NA	NA	NA	NA	NA	NA	NA	NA	NA	NA	NA
3bf092a2-b02c-11e3-b342-40406781a598	1705a20e-998c-11e3-a44a-40406781a598,	Orange Roughy ORH7A	New Zealand	Oceania	2014	Deepwater Group Ltd	Orange Roughy: Challenger Plateau, E & S Chatham Rise, Mercury-Colville, NW Chatham Rise	Deep sea	http://deepwatergroup.org/wp-content/uploads/2013/12/Final-DWG-ORH7A-Fisheries-Improvement-Plan-Version-1-March-2015.pdf; http://deepwatergroup.org/species/orange-roughy/fisheries-improvment-projects/orange-roughy-7a-orh7a/	2016.01.14	Ongoing	2	NA	NA	NA	NA	NA	NA	NA	NA	NA	NA	NA	NA	NA	NA	NA	NA	NA	NA	NA	NA	NA	NA	NA	NA	NA	NA	NA	NA	NA	NA	NA	NA	NA	NA	NA	NA	NA
1f777bde-b532-11e4-a131-bc764e101144	85574dfa-b530-11e4-a302-40406781a598, 969ceb86-b51e-11e4-b10e-40406781a598, d0cd7e00-b51f-11e4-8fc9-40406781a598,	Orkney Creel Fishery	UK	Europe	2013	Orkney Creel Fishery, Orkney Sustainable Fisheries	Brown Crab, European Lobster, Velvet Crab	Crab, Shrimp, Lobster	http://www.orkneysustainablefisheries.co.uk/wp-content/uploads/2014/12/Orkney_FIP-2014.pdf	2016.01.22	Ongoing	1	1	Fishers	0	0	0	0	0	0	0	0	0	1	0	0	0	1	1	0	1	0	1	0	0	0	1	0	0	0	0	0	0	0	0	0	0	0	0
		Peruvian - Chilean Anchovy	Peru	South America	2008	Cedepesca	Anchoveta	Small Pelagics	https://www.sustainablefish.org/fisheries-improvement/archive/chilean-peruvian-anchovy	2016.01.22	Not active	3	NA	NA	NA	NA	NA	NA	NA	NA	NA	NA	NA	NA	NA	NA	NA	NA	NA	NA	NA	NA	NA	NA	NA	NA	NA	NA	NA	NA	NA	NA	NA	NA	NA	NA	NA	NA	NA
		Peruvian hake	Peru	South America	2009	Cedepesca	Peruvian hake	Whitefish	https://www.sustainablefish.org/fisheries-improvement/whitefish/peruvian-hake; http://cedepesca.net/	2016.04.20	Not active	3	NA	NA	NA	NA	NA	NA	NA	NA	NA	NA	NA	NA	NA	NA	NA	NA	NA	NA	NA	NA	NA	NA	NA	NA	NA	NA	NA	NA	NA	NA	NA	NA	NA	NA	NA	NA	NA
d1236bc0-d78a-11e4-bdba-bc764e101144	ec1b74a2-d787-11e4-bb04-40406781a598,	Queen scallop	UK	Europe	2015	Fisherman Frank	Queen scallop	Others	http://fip.ie/queen-scallop-fip.html	2016.01.26	Ongoing	1	4	Fishers	0	0	0	0	0	0	0	0	0	1	0	0	1	1	0	0	1	0	1	0	0	1	1	0	0	1	0	0	0	0	0	0	0	0	0
bbd334e0-0f26-11e3-abfb-40406781a598	0ff1683c-f97f-11e4-a966-40406781a598, 2745e868-2a40-11e5-93ad-40406781a598, 8c3ac08c-c805-11e0-adf5-40406781a598, a0df348e-e9c4-11e4-b96b-40406781a598, c5b12c78-2578-11e5-b42b-40406781a598,	Russian Pacific cod and halibut	Russia	Europe	2013	Longline Fishery Association (LFA)	Pacific cod	Others, whitefish	http://www.sustainablefish.org/fisheries-improvement/whitefish/industry-led-fips/pacific-cod	2016.01.26	Ongoing	1	4	Fishers	1	0	0	0	1	1	1	1	0	1	0	0	0	1	0	0	1	0	1	0	0	0	1	0	0	1	0	0	0	0	0	0	0	0	0
		Russian WBS pollock	Russia	Europe	2008	RPSA	Alaska pollock, Walleye pollock, pollock, Минтай.	Whitefish	https://www.sustainablefish.org/fisheries-improvement/whitefish/russian-pollock	2016.01.26	Not active	3	NA	NA	NA	NA	NA	NA	NA	NA	NA	NA	NA	NA	NA	NA	NA	NA	NA	NA	NA	NA	NA	NA	NA	NA	NA	NA	NA	NA	NA	NA	NA	NA	NA	NA	NA	NA	NA
7a9f5160-524b-11e5-8ba9-bc764e101144	89177546-dd7c-11e3-be2d-40406781a598,	Snapper Grouper Makassar Strait	Indonesia	Asia	2015	Industry steering group	Snappers (multispecies)	Snapper/Grouper	http://fisheriesimprovementindonesia.org/makassar-strait/	2016.01.26	Ongoing	1	4	Rest of the supply chain	0	0	0	0	0	0	0	0	0	0	0	0	0	0	0	0	0	0	0	0	0	0	0	0	0	0	0	0	0	0	0	0	0	0	0
e49fd346-6657-11e3-90de-40406781a598	eb09d69e-627b-11e3-88d2-40406781a598,	Sri Lankan blue swimming crab	Sri Lanka	Asia	2013	Seafood Exporters’ Association of Sri Lanka (SEASL)	Blue Swimming Crab	Crab, Shrimp, Lobster	http://www.seasl.lk/index.php/sustainablefisheries/slbscfip; http://www.seasl.lk/downloads/SEASL_Web_Text_05b_SLBSC_FIP_Download_2014_SLBSC_FIP_Work_Plan_2013_2016.pdf; http://www.committedtocrab.org/projects/sri-lanka/	2016.01.26	Ongoing	1	1	Rest of the supply chain	0	0	0	0	0	0	0	0	0	0	0	0	0	0	0	0	0	0	0	0	0	0	0	0	0	0	0	0	0	0	0	0	0	0	0
26e79cf4-6b5f-11e4-ad73-bc764e101144	99f0f464-6b52-11e4-a113-40406781a598,	Suriname Snapper	Suriname	South America	2013	Seafarers	Southern red snapper	Snapper/Grouper	https://sites.google.com/site/surinamesnapperfip/; https://411c9324-a-62cb3a1a-s-sites.googlegroups.com/site/surinamesnapperfip/home/detailed-work-plan/Screen%20Shot%202014-03-14%20at%205.19.55%20PM.png?attachauth=ANoY7co6Edo_nHRUAoh7Vgt_QE-HYPdTsy-hVLPNDS2sPiMyHjxi6F-YIZ7fCeeYtskblAyEHf2jPp_IkIuoLgFex7RvekHMUuqk9Mhf30YasfhGuVo9Q1h2sOH7rVqv4fxVKvpCsWLLtVuyk9qZXg2omzFf9cnBe8EWXqVWGHWqHdBuSV1R3scHY…	2016.01.26	Ongoing	2	NA	NA	NA	NA	NA	NA	NA	NA	NA	NA	NA	NA	NA	NA	NA	NA	NA	NA	NA	NA	NA	NA	NA	NA	NA	NA	NA	NA	NA	NA	NA	NA	NA	NA	NA	NA	NA
a0d2f654-6a82-11e4-ad73-bc764e101144	efa7dd5c-8dbb-11de-be02-daf105bfb8c2,	Thailand blue swimming crab	Thailand	Asia	2012	Thai Crab Product Group (TCPG)	Blue swimming crab	Crab, Shrimp, Lobster	http://www.committedtocrab.org/projects/thailand/	2016.01.26	Ongoing	1	1	NGO	0	0	0	0	0	0	0	0	0	0	0	0	0	0	0	0	0	0	0	0	0	0	0	0	0	0	0	0	0	0	0	0	0	0	0
		Tugor River Salmon	Russia	Europe	2014	WWF, Lumukan	Chum salmon	Salmon	Personal communication with SFP		Not active	3	NA	NA	NA	NA	NA	NA	NA	NA	NA	NA	NA	NA	NA	NA	NA	NA	NA	NA	NA	NA	NA	NA	NA	NA	NA	NA	NA	NA	NA	NA	NA	NA	NA	NA	NA	NA	NA
957ff7f0-6fdb-11e2-aad4-40406781a598	fc0b3f4a-84e5-11df-8a90-40406781a598,	Vietnam blue swimming crab	Vietnam	Asia	2009	WWF	Blue Swimming Crab	Crab, Shrimp, Lobster	http://www.committedtocrab.org/projects/vietnam/	2016.01.26	Ongoing	1	1	NGO	1	1	0	0	0	1	0	1	1	0	0	0	0	0	0	0	0	0	1	0	0	1	1	1	1	1	1	0	0	0	0	0	0	0	0
3188768e-6bf4-11e4-ad73-bc764e101144	0a9d1b7e-6fe6-11e4-add1-40406781a598,	Yucatan Crab	Mexico	Central America	2013	Pontchartrain Blue Crab of Louisiana (PBCL)	Blue crab	Crab, Shrimp, Lobster	https://sites.google.com/site/yucatancrabfip/: https://sites.google.com/site/yucatancrabfip/project-work-plan ( NEW: http://www.fishsource.com/fishery/improvements?fishery=Blue+crab+-+Gulf+of+Mexico+%28Country%3A+MX%3B+Gear%3A+PS_rng%3B%29+%5BFIP%3A+Yucatan+Crab%2C+PBCL%5D)	2016.01.26	Ongoing	2	NA	NA	NA	NA	NA	NA	NA	NA	NA	NA	NA	NA	NA	NA	NA	NA	NA	NA	NA	NA	NA	NA	NA	NA	NA	NA	NA	NA	NA	NA	NA	NA	NA	NA	NA	NA	NA
56e3ae70-b6a6-11e3-8302-40406781a598	8bd8c6c0-b6a0-11e3-95e6-40406781a598, 8ffbcd44-0b6c-11e4-a9e9-40406781a598	Yucatan Grouper	Mexico	Central America	2014	Seafarers	Black grouper, Red grouper	Snapper/Grouper	https://sites.google.com/site/yucatangrouperfip/	2016.01.26	Ongoing	2	NA	NA	NA	NA	NA	NA	NA	NA	NA	NA	NA	NA	NA	NA	NA	NA	NA	NA	NA	NA	NA	NA	NA	NA	NA	NA	NA	NA	NA	NA	NA	NA	NA	NA	NA	NA	NA
		Handline yellowfin South Java Sea Delight	Indonesia	Asia	2010	Sea delight	Yellowfin tuna	Tuna	http://www.seadelightoceanfund.org/indonesia-tuna.php	2016.04.12	Ongoing	1	3	1st tier supplier	0	0	0	0	0	0	0	0	0	0	0	0	0	0	0	0	0	0	0	0	0	0	0	0	0	0	0	1	0	1	0	0	1	0	0
[truncated: 56 more columns]
